# Supplementary material for: Plant and algal lysophosphatidic acid acyltransferases increase docosahexaenoic acid accumulation at the sn-2 position of triacylglycerol in transgenic Arabidopsis seed oil
Source: PLoS One. 2021 Aug 25;16(8):e0256625. doi: 10.1371/journal.pone.0256625 (PMC8386867; doi:10.1371/journal.pone.0256625)
Supplement: S1 File — Values are in weight % of total fatty acid methyl esters. (XLSX) [file pone.0256625.s006.xlsx]

## Sheet: T3 FAME
S1 File: Quantitation of complete fatty acid profile of T3 seed, measured by GC-FID. Values are in weight % of total fatty acid methyl esters.
Gene/Event	Zygosity	Mean of C14:0	StdDev of C14:0	Mean of C16:0	StdDev of C16:0	Mean of C16:1	StdDev of C16:1	Mean of C18:0	StdDev of C18:0	Mean of C18:1	StdDev of C18:1	Mean of C18:1 Vacc.	StdDev of C18:1 Vacc.	Mean of C18:2	StdDev of C18:2	Mean of GLA	StdDev of GLA	Mean of C18:3	StdDev of C18:3	Mean of C20:0	StdDev of C20:0	Mean of C20:1	StdDev of C20:1	Mean of C20:2	StdDev of C20:2	Mean of C20:4	StdDev of C20:4	Mean of C22:0	StdDev of C22:0	Mean of C22:1	StdDev of C22:1	Mean of C20:5	StdDev of C20:5	Mean of C24:0	StdDev of C24:0	Mean of C22:5	StdDev of C22:5	Mean of C22:6	StdDev of C22:6	Number
Gm02LPAAT
121703[3]-002	Homo	0.0775	0.00707107	7.49625	0.261093	0.245	0.00534522	3.92	0.104198	14.35	0.880243	1.00875	0.113066	31.1225	0.263425	0.4775	0.0166905	22.72	0.889526	2.23375	0.0752021	10.6962	0.512415	1.76375	0.11426	0.1775	0.010351	0.22625	0.0118773	0.64375	0.0526274	0.19625	0.00916125	0.16125	0.0124642	0.57125	0.0335676	1.79	0.116986	8
	Null	0.066	0.00516398	7.265	0.254918	0.232	0.0122927	4.17	0.106875	17.359	0.953572	1.014	0.116065	31.585	0.376482	0.409	0.0354181	19.652	0.55942	1.887	0.0600093	11.771	0.328277	1.22	0.0659966	0.149	0.0255821	0.234	0.0142984	0.492	0.0269979	0.191	0.00875595	0.167	0.011595	0.501	0.025144	1.52	0.0708676	10
121703[3]-007	Homo	0.081	0.00567646	7.629	0.20626	0.26	0.0105409	3.63	0.0668331	14.121	0.724116	1.092	0.0761285	30.994	0.300969	0.43	0.0226078	22.158	0.630182	2.23	0.0746845	11.634	0.416952	1.809	0.09769	0.138	0.0278089	0.224	0.0117379	0.814	0.0560159	0.156	0.00966092	0.161	0.00875595	0.571	0.02079	1.748	0.0597774	10
	Null	0.07	0.00471405	7.414	0.25838	0.252	0.0131656	3.956	0.149235	17.059	1.14578	1.159	0.0706242	31.451	0.353882	0.365	0.012693	18.909	0.40267	1.872	0.0551362	12.83	0.470248	1.211	0.0926703	0.128	0.0139841	0.222	0.0175119	0.577	0.0541705	0.154	0.00516398	0.163	0.0170294	0.524	0.0383551	1.564	0.115489	10
121703[4]-087	Homo	0.083	0.00483046	7.625	0.188459	0.26	0.0124722	3.702	0.115451	14.72	0.846562	1.181	0.0317805	30.992	0.137502	0.405	0.0150923	22.116	0.487014	2.174	0.0811309	11.274	0.395733	1.703	0.12166	0.18	0.0457044	0.218	0.0113529	0.753	0.074692	0.161	0.00875595	0.152	0.00918937	0.534	0.0263312	1.649	0.0897466	10
	Null	0.074	0.00516398	7.42	0.165059	0.24	0.011547	3.983	0.157977	17.03	1.15207	1.153	0.0683211	31.797	0.554918	0.386	0.0371782	19.759	0.403772	1.808	0.0877876	11.882	0.963671	1.202	0.12621	0.152	0.0261619	0.214	0.0107497	0.531	0.12888	0.174	0.0271621	0.159	0.0159513	0.481	0.047481	1.436	0.177401	10
121703[6]-193	Homo	0.0875	0.005	7.575	0.120692	0.28	0.00816497	4.0875	0.137204	17.7175	1.54604	1.3025	0.0434933	30.9175	0.389219	0.41	0.0294392	20.8075	0.612774	2.0425	0.0525198	10.095	0.341126	1.325	0.117898	0.195	0.0369685	0.2175	0.005	0.5475	0.0561991	0.21	0.0141421	0.145	0.0057735	0.4475	0.0618466	1.4775	0.203039	4
	Null	0.071	0.00316228	7.254	0.341572	0.249	0.00994429	4.21	0.143527	19.639	1.97818	1.299	0.0481779	31.077	0.75388	0.344	0.017127	18.731	0.677175	1.791	0.0401248	11.442	0.619512	1.018	0.107992	0.149	0.0414863	0.21	0.011547	0.479	0.0525885	0.152	0.010328	0.15	0.0124722	0.411	0.0406749	1.216	0.120573	10
Gm10LPAAT
121704[3]-048	Homo	0.082	0.00632456	7.517	0.252149	0.257	0.0133749	3.585	0.208873	14.261	0.784098	1.192	0.042111	31.114	0.506846	0.408	0.0434102	22.545	0.510887	2.227	0.0710321	11.271	0.795703	1.741	0.155095	0.175	0.0506074	0.218	0.0139841	0.799	0.182236	0.151	0.025144	0.156	0.0183787	0.538	0.0559365	1.645	0.195349	10
	Null	0.078	0.0131656	7.597	0.286087	0.258	0.0168655	3.954	0.134677	17.998	1.83317	1.302	0.0428952	31.893	0.418942	0.366	0.0222111	18.827	0.462434	1.75	0.0522813	11.775	0.731289	1.077	0.11146	0.167	0.0408384	0.205	0.0254951	0.474	0.053375	0.164	0.0117379	0.155	0.012693	0.468	0.0545283	1.385	0.164806	10
121704[4]-077	Homo	0.088	0.00421637	7.802	0.294912	0.265	0.0190029	3.577	0.11076	13.737	0.967586	1.239	0.0460555	31.66	0.51251	0.431	0.0536346	23.049	0.718601	2.073	0.114993	10.732	0.927072	1.752	0.16851	0.212	0.0515967	0.201	0.0179196	0.706	0.169588	0.16	0.0298142	0.139	0.0119722	0.507	0.0490011	1.558	0.169365	10
	Null	0.077	0.00674949	7.688	0.248587	0.258	0.0139841	3.896	0.166346	17.656	1.50707	1.29	0.0505525	31.909	0.310893	0.363	0.011595	19.235	0.531147	1.696	0.0736659	11.772	0.571233	1.108	0.0994205	0.185	0.0343996	0.193	0.0125167	0.465	0.0442844	0.163	0.0105935	0.136	0.00966092	0.457	0.030203	1.357	0.0941689	10
121704[6]-178	Homo	0.085	0.00527046	7.682	0.206978	0.265	0.00849837	3.844	0.151745	15.419	0.864747	1.195	0.0217307	31.496	0.272283	0.42	0.0124722	21.949	0.585082	2.091	0.0904863	10.631	0.344366	1.536	0.110474	0.201	0.0328126	0.196	0.013499	0.642	0.0515967	0.158	0.0113529	0.127	0.00823273	0.486	0.0323866	1.486	0.103837	10
	Null	0.076	0.00516398	7.516	0.24753	0.259	0.00737865	4.113	0.137602	19.262	1.64861	1.293	0.0585093	31.512	0.505367	0.334	0.0313404	18.676	0.423771	1.709	0.146776	11.504	1.05895	1.007	0.101986	0.185	0.0254951	0.196	0.0189737	0.457	0.124815	0.147	0.0176698	0.137	0.0170294	0.379	0.0488649	1.138	0.147558	10
121704[6]-184	Homo	0.09	1.24176e-09	8.07	0.241707	0.271	0.011005	3.653	0.0585093	13.536	0.891057	1.211	0.0299815	31.466	0.282457	0.444	0.02319	23.465	0.951668	2.031	0.0572422	10.518	0.323481	1.732	0.12568	0.205	0.0424918	0.188	0.00788811	0.648	0.0498442	0.164	0.0117379	0.128	0.00918937	0.504	0.0189737	1.577	0.0725795	10
	Null	0.076	0.00516398	7.755	0.155081	0.257	0.0141814	4.02	0.191253	17.819	1.0498	1.269	0.0292309	31.791	0.274204	0.358	0.0139841	19.125	0.511821	1.681	0.0943339	11.783	0.596882	1.074	0.087076	0.194	0.0309839	0.19	0.0124722	0.444	0.0490351	0.154	0.00843274	0.129	0.00994429	0.447	0.041379	1.337	0.128673	10
SzLPAAT1 FL
113974[4]-025	Homo	0.0975	0.00866025	8.69333	0.258363	0.2525	0.00866025	4.41833	0.115352	18.6358	0.849871	1.28833	0.041524	31.545	0.518661	0.166667	0.0277434	19.8775	0.276311	1.4825	0.123666	10.52	0.992801	0.906667	0.077616	0.0766667	0.0137069	0.19	0.035162	0.328333	0.0610266	0.105833	0.0206522	0.106667	0.0396194	0.298333	0.0535696	0.983333	0.202769	12
	Null	0.09	0.00471405	8.03	0.209762	0.272	0.00918937	4.559	0.165493	22.461	0.475101	1.522	0.0470933	32.957	0.421085	0.107	0.0141814	18.668	0.453867	1.191	0.0750481	8.151	0.74651	0.704	0.0518973	0.049	0.00875595	0.152	0.0113529	0.199	0.0307137	0.065	0.00849837	0.08	0.0298142	0.176	0.0283627	0.559	0.090854	10
113974[5]-048	Homo	0.09	0.00816497	7.9775	0.184097	0.265	0.0057735	4.115	0.200083	16.045	1.16666	1.3	0.0182574	30.42	0.51264	0.27	0.0316228	20.655	0.922479	1.545	0.0479583	12.7675	0.642774	1.21	0.0711805	0.1675	0.0262996	0.23	0.00816497	0.5525	0.0644851	0.1525	0.0221736	0.18	0.0182574	0.4525	0.0736546	1.4325	0.270355	4
	Null	0.0833333	0.0057735	7.58	0.268887	0.256667	0.0057735	4.20667	0.0503322	17.0667	0.715914	1.32	0.0264575	30.78	0.295127	0.273333	0.0251661	19	0.695485	1.64667	0.0550757	13.2667	0.212211	1.21	0.03	0.17	0.01	0.23	0	0.543333	0.011547	0.15	0.01	0.166667	0.011547	0.456667	0.0152753	1.44	0.0608276	3
113974[6]-054	Homo	0.0857143	0.00534522	7.77571	0.245551	0.281429	0.0146385	4.19143	0.151814	16.2486	1.20556	1.35714	0.0415188	30.79	0.488535	0.284286	0.0222539	19.66	0.337194	1.61429	0.0694879	13.17	0.970378	1.25	0.11299	0.157143	0.0197605	0.225714	0.009759	0.582857	0.109653	0.148571	0.0177281	0.175714	0.0139728	0.45	0.0294392	1.39	0.145258	7
	Null	0.0566667	0.0493288	7.86	0.520865	0.28	0	4.35667	0.15308	17.0567	1.16629	1.4	0.0173205	30.6367	0.292632	0.286667	0.023094	19.22	0.438634	1.64667	0.0503322	12.8667	0.644541	1.19	0.108167	0.156667	0.011547	0.236667	0.011547	0.51	0.02	0.156667	0.0152753	0.116667	0.10116	0.45	0.0264575	1.41	0.01	3
SzLPAAT1 tr
113975[5]-046	Homo	0.02	0.04	8.1025	0.294548	0.2575	0.0170783	4.285	0.08544	17.325	0.576975	1.29	0.0707107	30.165	1.11144	0.2825	0.0579511	19.465	0.719838	1.615	0.103441	13.14	0.69258	1.195	0.0732575	0.115	0.0776745	0.1825	0.122848	0.5325	0.0970824	0.1125	0.0754431	0.155	0.106301	0.405	0.0420317	1.27	0.06733	4
	Null	0.0833333	0.0057735	7.71667	0.38397	0.27	0.01	4.17667	0.0750555	17.2567	0.471204	1.3	0.0458258	30.6733	0.645006	0.29	0.043589	19.5033	0.918767	1.58	0.02	12.7567	0.310698	1.19	0.02	0.16	0.01	0.216667	0.0208167	0.546667	0.0351188	0.15	0.01	0.173333	0.0305505	0.436667	0.0057735	1.35	0.043589	3
113975[5]-049	Homo	0.08	0	7.655	0.33234	0.26	0.0282843	4.265	0.148492	18.005	0.318198	1.345	0.00707107	30.965	0.205061	0.285	0.0353553	19.735	1.06773	1.49	0.0141421	11.935	1.01116	1.09	0.0141421	0.185	0.0494975	0.22	0	0.455	0.0353553	0.16	0.0565685	0.165	0.00707107	0.385	0.0353553	1.17	0.0565685	2
	Null	0.0833333	0.0057735	7.58333	0.320364	0.263333	0.0057735	4.09667	0.0862168	17.3333	0.814514	1.34	0.03	31.3367	0.275379	0.263333	0.0208167	19.34	0.735731	1.55667	0.0702377	12.6367	0.635164	1.13667	0.0665833	0.15	0.0173205	0.21	0.0173205	0.503333	0.0351188	0.14	0.0264575	0.16	0.02	0.42	0.043589	1.31	0.151327	3
113975[6]-052	Homo	0.081	0.00316228	7.807	0.199614	0.243	0.00948683	4.126	0.0991295	15.492	0.600385	1.231	0.0264365	30.017	0.228961	0.413	0.0149443	22.031	1.22157	1.671	0.0650555	12.029	0.814691	1.198	0.0399444	0.177	0.0476212	0.232	0.0147573	0.492	0.0559365	0.208	0.0161933	0.215	0.0164992	0.502	0.0539135	1.659	0.160931	10
	Null	0.0666667	0.011547	7.05667	0.124231	0.226667	0.0057735	3.93333	0.0208167	15.9233	0.472264	1.25667	0.0305505	31.1667	0.395517	0.326667	0.0057735	20.0333	0.827788	1.81	0.111355	13.1967	1.22696	1.32	0.043589	0.203333	0.0152753	0.236667	0.023094	0.603333	0.0986577	0.176667	0.011547	0.186667	0.0251661	0.5	0.072111	1.63333	0.208167	3
SzLPAAT2 FL
113976[4]-018	Homo	0.0758333	0.00514929	7.1475	0.188734	0.243333	0.00984732	3.69	0.104185	14.0317	0.324004	1.25333	0.0277434	29.7992	0.173753	0.44	0.012792	21.7475	0.436372	1.97917	0.057439	12.9708	0.261585	2.45083	0.0566422	0.145	0.0246798	0.233333	0.0161433	0.711667	0.0318614	0.1875	0.0121543	0.2075	0.0171226	0.580833	0.0277843	1.95	0.0990867	12
	Null	0.0733333	0.0057735	7.28333	0.28746	0.236667	0.0152753	3.92667	0.140119	15.88	0.713933	1.22333	0.0404145	31.1133	0.106927	0.363333	0.0665833	19.81	0.3995	1.81333	0.0416333	13.37	0.122882	1.31667	0.011547	0.136667	0.046188	0.23	0.01	0.64	0.0173205	0.166667	0.011547	0.19	0.0173205	0.49	0.02	1.60667	0.0635085	3
113976[5]-042	Homo	0.0766667	0.00651339	7.2525	0.16826	0.25	0.00953463	3.73333	0.0699784	14.2783	0.522578	1.23417	0.137673	29.96	0.213627	0.4425	0.0176455	21.5108	0.389813	1.98833	0.0729674	12.8417	0.414594	2.37833	0.116372	0.155833	0.0514266	0.2275	0.0200567	0.695833	0.0521289	0.184167	0.0108362	0.200833	0.0156428	0.569167	0.0267848	1.88583	0.0870171	12
	Null	0.0733333	0.0057735	7.19333	0.0568624	0.236667	0.0057735	3.91	0.04	16.45	0.826015	1.25667	0.0450925	31.3233	0.061101	0.326667	0.0057735	19.5733	0.144684	1.78333	0.0814453	13.1033	0.374477	1.26667	0.070946	0.16	0.0519615	0.223333	0.023094	0.576667	0.0503322	0.17	2.63418e-09	0.17	0.0173205	0.486667	0.0208167	1.6	0.08	3
113976[5]-043	Homo	0.07	0	7.145	0.100995	0.24375	0.00517549	3.71125	0.0672814	13.1913	0.378283	1.2025	0.0698468	30.1962	0.427649	0.45	0.0272554	22.09	0.422036	2.07625	0.091953	12.6925	0.524806	2.6275	0.0964735	0.14625	0.0244584	0.2525	0.0198206	0.76375	0.0778162	0.18375	0.0118773	0.23	0.02	0.5925	0.0212132	1.97625	0.0734725	8
	Null	0.06	9.31323e-10	7.05	0.295973	0.223333	0.011547	3.89333	0.0251661	16.11	0.788226	1.16	0.0984886	31.4033	0.335012	0.336667	0.0208167	19.9033	0.406243	1.80333	0.105987	13.05	0.384318	1.32	0.08544	0.123333	0.0251661	0.243333	0.0321455	0.626667	0.0650641	0.176667	0.0208167	0.183333	0.0321455	0.516667	0.0472582	1.70333	0.149778	3
SzLPAAT2 tr
113977[4]-022	Homo	0.06	0	6.83	0.103199	0.22	0.0141421	3.476	0.11149	15.086	0.806244	1.158	0.0370135	30.362	0.0816701	0.364	0.0114018	19.61	0.58792	2	0.0710634	14.968	0.373055	1.59	0.0771362	0.142	0.0130384	0.254	0.0219089	0.982	0.0563028	0.192	0.00447214	0.232	0.0164317	0.56	0.0187083	1.766	0.0844393	5
	Null	0.0666667	0.0057735	7.31	0.0754983	0.24	3.72529e-09	3.98333	0.061101	15.62	0.815046	1.22333	0.0321455	31.6167	0.304357	0.326667	0.0152753	19.6633	0.542617	1.84	0.0173205	13.06	0.245561	1.31333	0.0550757	0.12	0.01	0.253333	0.0057735	0.616667	0.0152753	0.166667	0.0057735	0.19	0.01	0.533333	0.011547	1.74333	0.0251661	3
113977[6]-054	Homo	0.0658333	0.00514929	7.38083	0.13721	0.235	0.006742	3.775	0.0985808	13.7742	0.494597	1.19167	0.0444836	31.3825	0.322296	0.373333	0.0477367	19.2475	0.344228	2.14083	0.0624439	14.5842	0.410176	1.565	0.0387298	0.1475	0.0418058	0.270833	0.0124011	0.914167	0.0633114	0.175	0.00797724	0.225	0.0116775	0.578333	0.012673	1.83583	0.0435803	12
	Null	0.0633333	0.0057735	7.04667	0.377536	0.226667	0.0152753	3.85333	0.0907377	16.5667	0.773649	1.20333	0.0208167	31.4067	0.325781	0.326667	0.0208167	19.45	0.890112	1.80667	0.0568624	13.0433	0.811316	1.29	0.0173205	0.133333	0.011547	0.25	0.01	0.613333	0.0550757	0.176667	0.0057735	0.186667	0.0057735	0.523333	0.0305505	1.7	0.115326	3
113977[6]-059	Homo	0.0711111	0.00333333	7.45111	0.135134	0.233333	0.00707107	3.7	0.095	13.6022	0.850467	1.22222	0.0272845	31.5678	0.461811	0.384444	0.0568135	19.5167	0.664455	2.07	0.076974	14.3022	0.70705	1.55778	0.0899691	0.192222	0.0479004	0.26	0.0173205	0.881111	0.10694	0.178889	0.00600925	0.217778	0.023863	0.588889	0.0242097	1.85889	0.0863777	9
	Null	0.0633333	0.0057735	7.18667	0.15308	0.226667	0.0057735	3.95333	0.0665833	15.6967	1.04006	1.26667	0.0550757	31.62	0.463573	0.326667	0.0351188	19.68	0.385746	1.85333	0.080829	13.0467	0.560833	1.30333	0.0665833	0.15	0.069282	0.25	0.0264575	0.613333	0.0665833	0.173333	0.0152753	0.193333	0.0208167	0.536667	0.0208167	1.73	0.0608276	3
SzLPAAT3 FL
113978[7]-019	Homo	0.0928571	0.00755929	7.96143	0.139215	0.282857	0.0095119	4.39571	0.168805	18.6386	0.769143	1.41857	0.0669399	32.4229	0.623424	0.224286	0.0390969	20.1771	0.523027	1.43857	0.143228	9.33286	0.923124	1.72429	0.216168	0.0571429	0.0149603	0.191429	0.021157	0.288571	0.0633584	0.0771429	0.0179947	0.121429	0.0186445	0.251429	0.0533631	0.804286	0.203867	7
	Null	0.086	0.00699206	7.809	0.283371	0.271	0.00994429	4.738	0.277641	22.599	1.13229	1.411	0.0773807	32.475	0.614279	0.117	0.0305687	18.804	0.836703	1.266	0.118434	8.24	1.06597	0.728	0.0828385	0.055	0.0171594	0.184	0.0183787	0.224	0.0432563	0.069	0.02079	0.108	0.0113529	0.18	0.0439697	0.578	0.151936	10
113978[7]-039	Homo	0.097	0.00823273	7.904	0.233628	0.268	0.0113529	4.247	0.146291	17.782	0.526958	1.447	0.0700872	32.314	0.703423	0.3	0.046428	20.6	0.378829	1.451	0.123868	9.434	0.84408	1.866	0.180629	0.095	0.0259272	0.19	0.0176383	0.301	0.0613641	0.123	0.0279086	0.122	0.0161933	0.318	0.0530827	1.064	0.207643
	Null	0.088	0.00632456	7.708	0.300511	0.254	0.0142984	4.496	0.148114	22.212	1.11241	1.403	0.0707185	32.34	0.402851	0.139	0.0246982	18.831	0.230577	1.315	0.140811	8.772	0.980281	0.796	0.0900864	0.072	0.0161933	0.187	0.0312872	0.243	0.0549848	0.091	0.0191195	0.103	0.0408384	0.211	0.0384274	0.694	0.136886	10
113978[7]-051	Homo	0.0966667	0.00492366	7.84833	0.309658	0.275833	0.0150504	4.17667	0.190804	17.6542	0.450706	1.47667	0.0391578	31.5892	0.869404	0.278333	0.0380988	20.76	0.400409	1.52833	0.124961	10.1417	1.1874	1.95167	0.222949	0.0775	0.0222077	0.188333	0.0248022	0.345833	0.0914985	0.0975	0.0186474	0.130833	0.0311764	0.311667	0.0590583	1.00667	0.203753	12
	Null	0.09	0.00666667	7.888	0.153608	0.272	0.0122927	4.402	0.100973	21.106	0.709948	1.425	0.0488194	32.462	0.318217	0.145	0.0117851	18.608	0.137905	1.377	0.0869291	9.683	0.550213	0.86	0.0644636	0.066	0.00966092	0.174	0.0150555	0.277	0.0336815	0.089	0.0152388	0.095	0.0350397	0.229	0.0260128	0.752	0.100753
113978[7]-078	Homo	0.0966667	0.00492366	7.93167	0.220323	0.278333	0.0111464	4.145	0.0946285	18.0608	0.485283	1.47833	0.0550757	31.8492	0.51224	0.259167	0.0384846	19.7875	0.238141	1.495	0.0789131	10.4367	0.692168	1.95167	0.156021	0.07	0.014771	0.19	0.0190693	0.3475	0.0529365	0.0891667	0.0167649	0.120833	0.011645	0.316667	0.0427112	1.01417	0.162506	12
	Null	0.09	0.00471405	7.76	0.302067	0.264	0.0126491	4.409	0.237835	21.89	0.784927	1.425	0.0854075	32.286	0.563249	0.143	0.0356059	18.468	0.441105	1.33	0.14087	9.405	1.29503	0.807	0.0960382	0.064	0.0177639	0.18	0.0235702	0.266	0.0658618	0.087	0.0245176	0.106	0.0195505	0.234	0.0623966	0.753	0.224601	10
SzLPAAT3 tr
113979[4]-008	Homo	0.089	0.00737865	7.934	0.233486	0.281	0.0191195	4.27	0.263143	21.372	0.569869	1.189	0.107543	31.65	1.00362	0.185	0.0337474	17.63	0.417506	1.535	0.0897218	10.733	0.967288	0.873	0.0549848	0.094	0.031693	0.229	0.0422821	0.373	0.0689686	0.111	0.025144	0.149	0.0255821	0.29	0.0505525	0.922	0.166653	10
	Null	0.079	0.00567646	7.656	0.18644	0.264	0.00966092	4.725	0.212564	23.711	0.930728	1.214	0.0779173	32.281	0.553362	0.091	0.0280674	18.915	0.348433	1.197	0.143763	7.737	1.11501	0.68	0.0880656	0.058	0.0168655	0.192	0.032249	0.208	0.0468568	0.071	0.0172884	0.111	0.0191195	0.169	0.0372529	0.564	0.136724	10
113979[4]-018	Homo	0.07	0	7.29667	0.173858	0.236667	0.00816497	3.70167	0.143027	16.1017	1.13322	1.23833	0.0444597	30.5367	0.38604	0.39	0.0178885	19.0633	0.711524	1.88	0.104307	13.9067	0.512822	1.35833	0.0617792	0.246667	0.00816497	0.231667	0.0204124	0.748333	0.0421505	0.2	0.00632456	0.186667	0.010328	0.591667	0.0577639	1.88167	0.198234	6
	Null	0.07	0	6.92333	0.351046	0.22	0.0264575	3.73667	0.238607	17.11	1.63368	1.29333	0.080829	31.0433	0.675747	0.35	0.01	20.2767	0.436501	1.75333	0.190875	12.4967	0.836919	1.27	0.1249	0.196667	0.0057735	0.216667	0.0208167	0.596667	0.120968	0.18	0	0.173333	0.0208167	0.47	0.06	1.51667	0.231157	3
113979[4]-022	Homo	0.0857143	0.00786796	7.78714	0.190588	0.27	0.0141421	4.37857	0.103671	20.4614	0.714736	1.28857	0.0837513	31.8229	0.373573	0.182857	0.0363842	17.4329	0.211638	1.62429	0.0734523	11.3686	0.536576	0.94	0.046188	0.0857143	0.0171825	0.225714	0.009759	0.414286	0.0276026	0.107143	0.0205866	0.147143	0.0095119	0.304286	0.0415761	0.978571	0.145994	7
	Null	0.0833333	0.005	7.68556	0.105725	0.268889	0.00781736	4.68667	0.16568	23.48	0.631684	1.30444	0.0610555	32.2844	0.431135	0.101111	0.0169148	18.5844	0.302494	1.22333	0.0792149	8.07778	0.627451	0.71	0.0556776	0.06	0.01	0.188889	0.0202759	0.214444	0.0287711	0.0766667	0.0132288	0.108889	0.0105409	0.182222	0.0253859	0.603333	0.083666	9
SzLPAAT4
121705[3]-021	Homo	0.08	0	7.7225	0.172119	0.2775	0.0125831	3.9675	0.154353	17.475	1.46871	1.3525	0.0275379	31.495	0.254362	0.3525	0.0170783	18.465	0.627189	1.6825	0.0618466	12.6575	0.644276	1.2325	0.145459	0.18	0.0509902	0.19	0.0182574	0.4875	0.0665207	0.1625	0.015	0.13	0.0182574	0.4825	0.057373	1.5225	0.188922	4
	Null	0.076	0.00516398	7.535	0.269165	0.254	0.013499	4.025	0.277098	18.494	1.09775	1.291	0.0643687	31.396	0.553618	0.358	0.0147573	19.254	0.456148	1.711	0.111599	11.651	0.347641	1.065	0.0683537	0.18	0.0323179	0.197	0.0149443	0.461	0.0242441	0.155	0.012693	0.14	0.011547	0.415	0.0371932	1.243	0.126583	10
121705[3]-022	Homo	0.0633333	0.00516398	6.475	0.61393	0.243333	0.0121106	3.94	0.0957079	20.7817	2.2387	1.19333	0.148952	29.9183	0.963523	0.353333	0.0206559	17.5617	0.440791	1.81	0.0544059	13.0133	0.327638	1.12833	0.0783369	0.135	0.0104881	0.243333	0.0225093	0.54	0.0244949	0.178333	0.00752773	0.183333	0.0307679	0.51	0.0718331	1.6	0.220182	6
	Null	0.06	0	6.654	0.307253	0.235	0.0108012	3.961	0.15044	19.373	1.26996	1.111	0.160031	30.531	0.537224	0.343	0.011595	18.888	0.364807	1.91	0.0932142	12.474	0.62667	1.119	0.0699921	0.128	0.00788811	0.253	0.0221359	0.562	0.0468568	0.166	0.00843274	0.203	0.0235938	0.468	0.050728	1.425	0.170831	10
121705[4]-067	Homo	0.0666667	0.005	6.16778	0.34568	0.227778	0.0120185	3.74556	0.205251	20.7211	1.67936	1.06667	0.12855	29.1111	0.66576	0.298889	0.0220479	16.4533	1.18721	1.80556	0.126995	14.68	0.761035	1.09556	0.0904311	0.126667	0.0320156	0.247778	0.0198606	0.626667	0.0455522	0.237778	0.0535672	0.175556	0.0235112	0.612222	0.0595352	2.39333	0.460082	9
	Null	0.065	0.00707107	6.591	0.329425	0.228	0.0131656	3.883	0.217156	19.237	2.10081	1.177	0.0705612	29.948	0.751189	0.326	0.0362706	18.582	1.25161	1.883	0.106045	13.342	1.11756	1.129	0.0998276	0.13	0.0270801	0.252	0.0154919	0.609	0.114644	0.169	0.0223358	0.203	0.0182878	0.506	0.0546097	1.591	0.27045	10
121705[4]-085	Homo	0.06125	0.00353553	6.70125	0.266428	0.23	0.0130931	3.93	0.168777	18.0787	1.40815	1.19	0.0833238	30.325	0.533345	0.3375	0.0148805	18.6675	0.965294	1.95625	0.0770783	13.54	0.635722	1.235	0.149857	0.11375	0.0192261	0.2575	0.0128174	0.60625	0.0570557	0.1725	0.00886405	0.20875	0.0195941	0.545	0.0602376	1.695	0.209489	8
	Null	0.055	0.0195789	6.267	2.21317	0.217	0.0766014	3.63	1.28186	16.807	5.92864	1.1	0.392768	27.34	9.61954	0.3	0.108115	15.76	5.55986	1.714	0.610359	12.31	4.39407	1.065	0.379861	0.111	0.0467737	0.225	0.0812746	0.526	0.19409	0.156	0.0556177	0.173	0.0621915	0.505	0.179273	1.616	0.595356	10
